# Supplementary material for: [68Ga]Ga-DATA5m-LM4, a PET Radiotracer in the Diagnosis of SST2R-Positive Tumors: Preclinical and First Clinical Results
Source: Int J Mol Sci. 2022 Nov 23;23(23):14590. doi: 10.3390/ijms232314590 (PMC9740503; doi:10.3390/ijms232314590)
Supplement: Supplementary file 1 [file ijms-23-14590-s001.zip]

Archive with 1 entries (1 files):
- ijms-2047761-supplementary.pdf
